# Supplementary material for: Upregulated Hexokinase-2 in Airway Epithelium Regulates Apoptosis and Drives Inflammation in Asthma via Peptidylprolyl Isomerase F
Source: Cells. 2025 Jul 1;14(13):1004. doi: 10.3390/cells14131004 (PMC12248590; doi:10.3390/cells14131004)
Supplement: Supplementary file 1 [file cells-14-01004-s001.zip]

Archive with 2 entries (2 files):
- cells-3671480-supplymental image.pdf
- cells-3671480-supplymental table.pdf
